# Supplementary material for: Genome sequences of two diploid wild relatives of cultivated sweetpotato reveal targets for genetic improvement
Source: Nat Commun. 2018 Nov 2;9:4580. doi: 10.1038/s41467-018-06983-8 (PMC6214957; doi:10.1038/s41467-018-06983-8)
Supplement: Supplementary file 4 — Supplementary Data 1 [file 41467_2018_6983_MOESM4_ESM.xlsx]

## Sheet: Sheet1
Supplementary Data 1. Summary of RNA-Seq data
Species	Genotype	Sample	Replicate	Tissues and Treatments	No. raw reads/pairs	No. cleaned reads/pairs	No. mapped reads/pairs	%mapped
RNA-Seq reads used for genome annotation (paired-end, 151 bp)
I. trifida	NCNSP0306	Callus from flower	1	Callus from flower	21848047	21003512	18231691	86.8
I. trifida	NCNSP0306	Callus from stem	1	Callus from stem	19079976	18295387	15985394	87.37
I. trifida	NCNSP0306	Flower bud	1	Flower bud	9983745	9466255	8028621	84.81
I. trifida	NCNSP0306	Open flower	1	Open flower	16243164	14485548	11942268	82.44
I. trifida	NCNSP0306	Leaf	1	Leaf	16460756	15594184	13765383	88.27
I. trifida	NCNSP0306	Root	1	Root	10371929	8620931	6890570	79.93
I. trifida	NCNSP0306	Root	2	Root	11330169	9333983	7505456	80.41
I. trifida	NCNSP0306	Stem	1	Stem	13732963	13213076	11521863	87.2
I. trifida	NCNSP0306	Total	--	--	119050749	110012876	93871246	85.33
I. triloba	NCNSP0323	Flower bud	1	Flower bud	14805985	14179939	13665688	96.37
I. triloba	NCNSP0323	Flower	1	Flower	15722899	13559219	12318763	90.85
I. triloba	NCNSP0323	Leaf	1	Leaf	17295636	16652971	16107108	96.72
I. triloba	NCNSP0323	Root	1	Root	12626254	10903081	7681265	70.45
I. triloba	NCNSP0323	Root	2	Root	10380650	9090481	8422508	92.65
I. triloba	NCNSP0323	Stem	1	Stem	22110610	21160167	19950834	94.28
I. triloba	NCNSP0323	Total	--	--	92942034	85545858	78146166	91.35
Biotic and abiotic stress experiment with diploid I. trifida and I. triloba (single-end, 101 bp)
I. trifida	NCNSP0306	Biotic Stress Control	1	Detached leaves, foliar treatment with water, 14h photoperiod 28°C day/22°C night, pooled at 24h (ITF_BICO)	12590884	12294493	11196767	91.0714
I. trifida	NCNSP0306	Biotic Stress	1	Detached leaves, foliar treatment with BABA, 14h photoperiod 28°C day/22°C night, pooled at 24h (ITF_BABA)	20567118	20007199	18024606	90.0906
I. trifida	NCNSP0306	Biotic Stress	1	Detached leaves, foliar treatment with BTH, 14h photoperiod 28°C day/22°C night, pooled at 24h (ITF_BTHT)	12098752	11799168	10478696	88.8088
I. trifida	NCNSP0306	Abiotic Stress Control 1	1	Whole in vitro plants, 14h photoperiod 28°C day/22°C night, (shoots, petioles, and leaves) pooled at 24h (ITF_COCO)	16150736	15744333	14251923	90.521
I. trifida	NCNSP0306	Abiotic Stress (Cold)	1	Whole in vitro plants, 14h photoperiod 10°C day/4°C night, (shoots, petioles, and leaves) pooled at 24h (ITF_COLD)	13614539	13128907	10257917	78.1323
I. trifida	NCNSP0306	Abiotic Stress Control 2	1	Whole in vitro plants, 14h photoperiod 28°C day/22°C night, (shoots, petioles, and leaves) pooled at 24h (ITF_HECO)	14118093	13745673	12302077	89.4978
I. trifida	NCNSP0306	Abiotic Stress (Heat)	1	Whole in vitro plants, 14h photoperiod 35°C day/35°C night, (shoots, petioles, and leaves) pooled at 24h (ITF_HEAT)	16556311	16166208	14418746	89.1907
I. trifida	NCNSP0306	Abiotic Stress Control 3	1	Whole in vitro plants, transplant to standard shooting medium, 14h photoperiod 28°C day/22°C night, (shoots, petioles, and leaves) pooled at 24h (ITF_DSCO)	14764424	14405888	12957157	89.9435
I. trifida	NCNSP0306	Abiotic Stress (Drought)	1	Whole in vitro plants, transplant to Mannitol medium, 14h photoperiod 28°C day/22°C night, (shoots, petioles, and leaves) pooled at 24h (ITF_MANN)	13452797	13148492	11844419	90.082
I. trifida	NCNSP0306	Abiotic Stress (Salt)	1	Whole in vitro plants, transplant to NaCl medium, 14h photoperiod 28°C day/22°C night, (shoots, petioles, and leaves) pooled at 24h (ITF_NACL)	15494229	15100847	13514100	89.4923
I. trifida	NCNSP0306	Abiotic Stress Control 4	1	Whole in vitro plants, transplant to standard shooting medium, 14h photoperiod 28°C day/22°C night, (shoots, petioles, and leaves) pooled at 24h (ITF_HOCO)	16948524	16561221	15128066	91.3463
I. trifida	NCNSP0306	Abiotic Stress (Hormone)	1	Whole in vitro plants, transplant to ABA medium, 14h photoperiod 28°C day/22°C night, (shoots, petioles, and leaves) pooled at 24h (ITF_ABAT)	15991673	15617880	14287831	91.4838
I. trifida	NCNSP0306	Abiotic Stress (Hormone)	1	Whole in vitro plants, transplant to BAP medium, 14h photoperiod 28°C day/22°C night, (shoots, petioles, and leaves) pooled at 24h (ITF_BAPT)	16852243	16418216	14865437	90.5423
I. trifida	NCNSP0306	Abiotic Stress (Hormone)	1	Whole in vitro plants, transplant to GA3 medium, 14h photoperiod 28°C day/22°C night, (shoots, petioles, and leaves) pooled at 24h (ITF_GA3T)	22118591	21528827	19511395	90.6292
I. trifida	NCNSP0306	Abiotic Stress (Hormone)	1	Whole in vitro plants, transplant to IAA medium, 14h photoperiod 28°C day/22°C night, (shoots, petioles, and leaves) pooled at 24h (ITF_IAAT)	15814131	15430743	13914526	90.1741
I. triloba	NCNSP0323	Biotic Stress Control	1	Detached leaves, foliar treatment with water, 14h photoperiod 28°C day/22°C night, pooled at 24h (ITB_BICO)	13563529	13227805	12567164	95.0057
I. triloba	NCNSP0323	Biotic Stress	1	Detached leaves, foliar treatment with BABA, 14h photoperiod 28°C day/22°C night, pooled at 24h (ITB_BABA)	16270584	15916921	15395230	96.7224
I. triloba	NCNSP0323	Biotic Stress	1	Detached leaves, foliar treatment with BTH, 14h photoperiod 28°C day/22°C night, pooled at 24h (ITB_BTHT)	14288737	13983769	13463578	96.28
I. triloba	NCNSP0323	Abiotic Stress Control 1	1	Whole in vitro plants, 14h photoperiod 28°C day/22°C night, (shoots, petioles, and leaves) pooled at 24h (ITB_COCO)	16749641	16324515	15564960	95.3472
I. triloba	NCNSP0323	Abiotic Stress (Cold)	1	Whole in vitro plants, 14h photoperiod 10°C day/4°C night, (shoots, petioles, and leaves) pooled at 24h (ITB_COLD)	14007095	13639263	12612769	92.474
I. triloba	NCNSP0323	Abiotic Stress Control 2	1	Whole in vitro plants, 14h photoperiod 28°C day/22°C night, (shoots, petioles, and leaves) pooled at 24h (ITB_HECO)	16301210	15894213	14958281	94.1115
I. triloba	NCNSP0323	Abiotic Stress (Heat)	1	Whole in vitro plants, 14h photoperiod 35°C day/35°C night, (shoots, petioles, and leaves) pooled at 24h (ITB_HEAT)	12201033	11930854	11195525	93.8367
I. triloba	NCNSP0323	Abiotic Stress Control 3	1	Whole in vitro plants, transplant to standard shooting medium, 14h photoperiod 28°C day/22°C night, (shoots, petioles, and leaves) pooled at 24h (ITB_DSCO)	17763884	17345535	16489834	95.0667
I. triloba	NCNSP0323	Abiotic Stress (Drought)	1	Whole in vitro plants, transplant to Mannitol medium, 14h photoperiod 28°C day/22°C night, (shoots, petioles, and leaves) pooled at 24h (ITB_MANN)	15630306	15243527	14558644	95.5071
I. triloba	NCNSP0323	Abiotic Stress (Salt)	1	Whole in vitro plants, transplant to NaCl medium, 14h photoperiod 28°C day/22°C night, (shoots, petioles, and leaves) pooled at 24h (ITB_NACL)	12537359	12248937	11684557	95.3924
I. triloba	NCNSP0323	Abiotic Stress Control 4	1	Whole in vitro plants, transplant to standard shooting medium, 14h photoperiod 28°C day/22°C night, (shoots, petioles, and leaves) pooled at 24h (ITB_HOCO)	14791218	14409470	13632263	94.6063
I. triloba	NCNSP0323	Abiotic Stress (Hormone)	1	Whole in vitro plants, transplant to ABA medium, 14h photoperiod 28°C day/22°C night, (shoots, petioles, and leaves) pooled at 24h (ITB_ABAT)	14675049	14331354	13459189	93.9143
I. triloba	NCNSP0323	Abiotic Stress (Hormone)	1	Whole in vitro plants, transplant to BAP medium, 14h photoperiod 28°C day/22°C night, (shoots, petioles, and leaves) pooled at 24h (ITB_BAPT)	14930927	14585099	13735414	94.1743
I. triloba	NCNSP0323	Abiotic Stress (Hormone)	1	Whole in vitro plants, transplant to GA3 medium, 14h photoperiod 28°C day/22°C night, (shoots, petioles, and leaves) pooled at 24h (ITB_GA3T)	16283432	15891827	14761737	92.8889
I. triloba	NCNSP0323	Abiotic Stress (Hormone)	1	Whole in vitro plants, transplant to IAA medium, 14h photoperiod 28°C day/22°C night, (shoots, petioles, and leaves) pooled at 24h (ITB_IAAT)	15493095	15118382	14365907	95.0228
RNA-Seq reads for de novo transcriptome assembly of hexaploid sweetpotato cv. Beauregard (paired-end, 151 bp)
I. batatas	Beauregard	Root	1	Undifferentiated root, 10 days after transplanting	14345130	14008669	--	--
I. batatas	Beauregard	Root	1	Undifferentiated root, 20 days after transplanting	16643786	16254361	--	--
I. batatas	Beauregard	Storage Root	1	Storage root, 30 days after transplanting	17222201	16810599	--	--
I. batatas	Beauregard	Fibrous Root	1	Fibrous root, 30 days after transplanting	18385417	17922098	--	--
I. batatas	Beauregard	Storage Root	1	Storage root, 40 days after transplanting	19348545	18890432	--	--
I. batatas	Beauregard	Fibrous Root	1	Fibrous root, 40 days after transplanting	20117091	19606563	--	--
I. batatas	Beauregard	Storage Root	1	Storage root, 50 days after transplanting	21787519	21077079	--	--
I. batatas	Beauregard	Fibrous Root	1	Fibrous root, 50 days after transplanting	22284924	21755281	--	--
I. batatas	Beauregard	Leaf	1	Leaf from plant grown in regular media for 6 hr	16030561	15086099	--	--
I. batatas	Beauregard	Leaf	1	Leaf from plant treated with 150 mM NaCl for 24 hrs	16922841	15939801	--	--
I. batatas	Beauregard	Leaf	1	Leaf from plant treated with 150 mM NaCl for 48 hrs	16903987	15746889	--	--
I. batatas	Beauregard	Leaf	1	Leaf from plant treated with 150 mM NaCl for 6 hrs	15020003	14201597	--	--
I. batatas	Beauregard	Leaf	1	Leaf from plant treated with PEG 25% for 24 hr	14100488	13232258	--	--
I. batatas	Beauregard	Leaf	1	Leaf from plant treated with PEG 25% for 48 hrs	13104315	11595240	--	--
I. batatas	Beauregard	Leaf	1	Leaf from plant treated with PEG 25% for 6 hr	13287577	12611200	--	--
I. batatas	Beauregard	Leaf	1	Leaf from plant treated with 40°C/32°C for 24 hr	19834938	18544113	--	--
I. batatas	Beauregard	Leaf	1	Leaf from plant treated with 40°C/32°C for 48 hrs	15440868	14366000	--	--
I. batatas	Beauregard	Leaf	1	Leaf from plant treated with 40°C/32°C for 6 hr	19028228	17449097	--	--
I. batatas	Beauregard	Leaf	1	Leaf from plant treated with 28°C/20°C for 6 hr	18793688	17466419	--	--
I. batatas	Beauregard	Total	--	--	328602107	312563795	--	--
Transcriptome profiling of hexaploid sweetpotato root development (single-end, 101 bp)
I. batatas	Beauregard	10DAT	1	Undifferentiated root, 10 days after transplanting	25553517	22746501	16929611	74.43
I. batatas	Beauregard	10DAT	2	Undifferentiated root, 10 days after transplanting	25082516	23051692	19190193	83.25
I. batatas	Beauregard	10DAT	3	Undifferentiated root, 10 days after transplanting	20043464	18368586	15293941	83.26
I. batatas	Beauregard	10DAT	4	Undifferentiated root, 10 days after transplanting	21260075	19520757	16308931	83.55
I. batatas	Beauregard	20DAT	1	Undifferentiated root, 20 days after transplanting	29510840	27612729	20470757	74.14
I. batatas	Beauregard	20DAT	2	Undifferentiated root, 20 days after transplanting	23318081	21397520	17835037	83.35
I. batatas	Beauregard	20DAT	3	Undifferentiated root, 20 days after transplanting	23464828	21578755	17812589	82.55
I. batatas	Beauregard	20DAT	4	Undifferentiated root, 20 days after transplanting	21419844	19435627	16283497	83.78
I. batatas	Beauregard	30DAT_FR	1	Fibrous root, 30 days after transplanting	32454818	30122890	22736003	75.48
I. batatas	Beauregard	30DAT_FR	2	Fibrous root, 30 days after transplanting	20716363	18914913	15491287	81.9
I. batatas	Beauregard	30DAT_FR	3	Fibrous root, 30 days after transplanting	20985266	19255584	15725512	81.67
I. batatas	Beauregard	30DAT_FR	4	Fibrous root, 30 days after transplanting	19440421	17497179	14460439	82.64
I. batatas	Beauregard	30DAT_SR	1	Storage root, 30 days after transplanting	30907453	28757523	21115215	73.43
I. batatas	Beauregard	30DAT_SR	2	Storage root, 30 days after transplanting	22715451	20499985	16559193	80.78
I. batatas	Beauregard	30DAT_SR	3	Storage root, 30 days after transplanting	22711722	20808807	17187386	82.6
I. batatas	Beauregard	30DAT_SR	4	Storage root, 30 days after transplanting	21200717	19147751	16027086	83.7
I. batatas	Beauregard	40DAT_FR	1	Fibrous root, 40 days after transplanting	30374659	28158322	20402008	72.45
I. batatas	Beauregard	40DAT_FR	2	Fibrous root, 40 days after transplanting	27699460	25049812	20364404	81.3
I. batatas	Beauregard	40DAT_FR	3	Fibrous root, 40 days after transplanting	24730343	22474360	18488029	82.26
I. batatas	Beauregard	40DAT_FR	4	Fibrous root, 40 days after transplanting	26600562	24347430	19636432	80.65
I. batatas	Beauregard	40DAT_SR	1	Storage root, 40 days after transplanting	27994193	26231436	18728994	71.4
I. batatas	Beauregard	40DAT_SR	2	Storage root, 40 days after transplanting	27931116	25330583	20809459	82.15
I. batatas	Beauregard	40DAT_SR	3	Storage root, 40 days after transplanting	28755463	26371405	21876418	82.96
I. batatas	Beauregard	40DAT_SR	4	Storage root, 40 days after transplanting	28219141	25476492	20737204	81.4
I. batatas	Beauregard	50DAT_FR	1	Fibrous root, 50 days after transplanting	35711315	33832071	24350345	71.97
I. batatas	Beauregard	50DAT_FR	2	Fibrous root, 50 days after transplanting	27043590	25077467	20706146	82.57
I. batatas	Beauregard	50DAT_FR	3	Fibrous root, 50 days after transplanting	21826553	20234328	16706238	82.56
I. batatas	Beauregard	50DAT_FR	4	Fibrous root, 50 days after transplanting	24520090	22689688	17267818	76.1
I. batatas	Beauregard	50DAT_SR	1	Storage root, 50 days after transplanting	34577903	32408199	23050912	71.13
I. batatas	Beauregard	50DAT_SR	2	Storage root, 50 days after transplanting	20656476	19123820	15652185	81.85
I. batatas	Beauregard	50DAT_SR	3	Storage root, 50 days after transplanting	23272804	21426746	17308481	80.78
I. batatas	Beauregard	50DAT_SR	4	Storage root, 50 days after transplanting	19082091	17781490	14725790	82.82
