# Supplementary material for: Genome sequences of two diploid wild relatives of cultivated sweetpotato reveal targets for genetic improvement
Source: Nat Commun. 2018 Nov 2;9:4580. doi: 10.1038/s41467-018-06983-8 (PMC6214957; doi:10.1038/s41467-018-06983-8)
Supplement: Supplementary file 5 — Supplementary Data 2 [file 41467_2018_6983_MOESM5_ESM.xlsx]

## Sheet: Sheet1
Supplementary Data 2. Summary of repeats annotated using RepeatMasker and the custom repeat libraries.
I. trifida					I.triloba
Class	Count	bpMasked	%masked		Class	Count	bpMasked	%masked
ARTEFACT	1	37	0		ARTEFACT	1	37	0
DNA	9939	1850371	0.38		DNA	11338	1242470	0.27
CMC-Chapaev	4582	376629	0.08		CMC-EnSpm	42697	6946135	1.5
CMC-EnSpm	48007	5813111	1.18		Crypton	892	85561	0.02
Ginger	1	193	0		Kolobok-Hydra	2	112	0
IS3EU	258	40897	0.01		MULE-MuDR	23165	2468424	0.53
Kolobok-Hydra	2	105	0		MuLE-MuDR	20120	4373656	0.95
MULE-MuDR	25069	2663087	0.54		Novosib	637	39579	0.01
MuLE-MuDR	20026	4364596	0.89		P	1041	45169	0.01
Novosib	746	46284	0.01		PIF-Harbinger	9219	1952599	0.42
P	1200	204417	0.04		PIF-ISL2EU	1714	137519	0.03
PIF-Harbinger	9416	1420795	0.29		PiggyBac	510	53628	0.01
Sola	300	63068	0.01		Sola	4	419	0
TcMar	3	458	0		TcMar	3	176	0
TcMar-Fot1	503	66274	0.01		TcMar-ISRm11	79	16248	0
TcMar-Pogo	5	768	0		TcMar-Pogo	8	827	0
TcMar-Stowaway	1639	59989	0.01		TcMar-Stowaway	1548	65678	0.01
TcMar-Tc1	1	92	0		TcMar-Tc1	2	126	0
TcMar-Tc2	215	16443	0		hAT	348	48403	0.01
hAT	986	196449	0.04		hAT-Ac	15539	3243116	0.7
hAT-Ac	15005	2525614	0.51		hAT-Charlie	137	10846	0
hAT-Charlie	133	10796	0		hAT-Tag1	9846	1444080	0.31
hAT-Tag1	8209	1556108	0.32		hAT-Tip100	5269	930789	0.2
hAT-Tip100	5108	967943	0.2		hAT-hATm	1202	70863	0.02
LINE	110	6138	0		LINE	93	5228	0
CR1	734	132934	0.03		I	62	10619	0
I	1191	204858	0.04		Jockey	257	199135	0.04
L1	12237	8164932	1.66		L1	16299	9454524	2.05
L1-Tx1	19	887	0		L1-Tx1	4	275	0
L2	5287	473737	0.1		L2	658	155744	0.03
Penelope	708	236437	0.05		Penelope	165	106727	0.02
R2	1466	333321	0.07		R1	140	26770	0.01
RTE-BovB	873	97495	0.02		R2	815	76155	0.02
RTE-X	5	673	0		RTE-BovB	662	59943	0.01
LTR	7587	3959391	0.8		RTE-X	10	988	0
Cassandra	1241	299244	0.06		LTR	3338	1583929	0.34
Caulimovirus	215	103738	0.02		Cassandra	1406	248409	0.05
Copia	52091	26980335	5.48		Caulimovirus	1069	807548	0.17
DIRS	1923	850823	0.17		Copia	46937	36653235	7.94
ERV1	1751	484615	0.1		DIRS	7	368	0
Gypsy	54513	26702127	5.42		ERV1	997	1132631	0.25
Pao	2342	861470	0.17		ERVK	27	2359	0
MITE	134206	23641364	4.8		Gypsy	52094	30559877	6.62
Other	--	--	--		Pao	272	48154	0.01
Composite	2	292	0		MITE	121557	23206569	5.02
RC	--	--	--		Other	--	--	--
Helitron	18575	3963900	0.81		Composite	2	292	0
Retroposon	1	108	0		centromeric	2	115	0
SINE	2663	407269	0.08		RC	--	--	--
ID	656	116885	0.02		Helitron	17880	4830224	1.05
tRNA	4056	398519	0.08		Retroposon	3	286	0
tRNA-RTE	352	36021	0.01		SINE	1942	464360	0.1
Unknown	467651	95556374	19.41		ID	886	282145	0.06
total interspersed	923809	216258411	43.92		tRNA	3749	333633	0.07
					tRNA-RTE	5	336	0
Low_complexity	37	5459	0		Unknown	440101	95977936	20.78
Satellite	674	198852	0.04		total interspersed	856760	229404974	49.67
centr	4	131	0
subtelo	1	25	0		Low_complexity	45	6628	0
Simple_repeat	6166	661442	0.13		Satellite	3290	657694	0.14
rRNA	639	239832	0.05		centr	3	200	0
snRNA	134	10296	0		subtelo	3	111	0
Total	931464	217374448	44.15		Simple_repeat	3734	428868	0.09
					rRNA	744	578939	0.13
					Total	864579	231077414	50.03
