# Supplementary material for: Genome sequences of two diploid wild relatives of cultivated sweetpotato reveal targets for genetic improvement
Source: Nat Commun. 2018 Nov 2;9:4580. doi: 10.1038/s41467-018-06983-8 (PMC6214957; doi:10.1038/s41467-018-06983-8)
Supplement: Supplementary file 6 — Supplementary Data 3 [file 41467_2018_6983_MOESM6_ESM.xlsx]

## Sheet: Sheet1
Supplementary Data 3. Lineage-specific gene family expansion in I. trifida and I. triloba
Function	Orthologous group	Description	Number of genes in I. batatas	Number of genes in the analyzed species									Family-wide P-value	Viterbi P-values
				I. trifida	I. triloba	I. nil	Potato	Tomato	Grape	Arabidopsis	Rice	Amborella		I. trifida	I. triloba	I. trifida and I. triloba
Disease resistance	OG0000005	Putative disease resistance protein	205	136	112	15	68	24	2	0	5	2	0.083	NA	NA	NA
	OG0000078	Putative disease resistance protein	56	21	54	4	1	0	0	0	0	0	0.016	0.502785	0	1.9e-05
	OG0000181	Disease resistance protein, putative	36	20	28	0	0	0	0	0	0	0	0.002	0.152607	7.5e-05	2.6e-05
	OG0000209	Disease resistance protein, putative	21	19	23	13	0	0	0	0	0	1	0.006	0.585748	0.044746	0.090786
	OG0000263	Disease resistance protein	24	22	13	8	0	1	0	0	0	0	0.002	0.000966	0.709029	0.121472
	OG0000348	TIR-NBS-LRR class disease resistance protein	23	3	25	1	0	0	1	0	0	3	0.002	0.156695	0	0.095631
	OG0000389	Disease resistance protein	13	14	5	8	3	3	6	0	0	1	0.004	0.002042	0.044961	0.740247
	OG0000650	Putative disease resistance protein	12	12	12	5	0	0	0	0	0	0	0.061	NA	NA	NA
	OG0001012	Putative disease resistance protein	18	12	3	1	0	0	0	0	0	0	0.006	4e-06	0.465116	0.072188
	OG0001395	Disease resistance protein, putative	8	14	2	6	0	0	0	0	0	0	0.003	2.3e-05	0.004232	0.702599
Receptor-like protein kinase	OG0000047	Leucine-rich repeat receptor-like protein kinase family protein	32	19	35	21	10	9	26	2	29	3	0.009	0.054634	0.000303	0.401898
	OG0000296	Receptor kinase	15	18	14	12	0	0	0	0	4	0	0.03	0.071812	0.900316	0.273109
	OG0000347	Receptor-like serine/threonine kinase	8	18	15	7	0	2	3	0	2	1	0.003	0.019906	0.252011	0.10825
	OG0000414	Receptor-like kinase	4	15	13	8	3	2	2	1	2	1	0.123	NA	NA	NA
	OG0000417	Leucine-rich repeat receptor-like protein	21	9	16	1	0	0	0	0	4	0	0.001	0.872525	0.000578	0.003969
	OG0000613	Serine/threonine-protein kinase	13	6	11	7	1	0	3	0	1	0	0.07	NA	NA	NA
Protein ubiquitination	OG0000145	FBD-associated F-box protein	38	13	34	0	4	4	1	0	1	0	0.007	0.709029	0	0.001681
	OG0000177	F-box/LRR protein	3	17	9	9	12	8	1	7	16	2	0.001	0.003222	0.32961	0.78149
	OG0000319	F-box family protein, putative	7	15	14	5	9	8	1	0	1	0	0.005	0.092991	0.233608	0.09496
	OG0000888	F-box protein	12	9	11	1	0	2	0	0	1	0	0.003	0.406073	0.082034	0.043525
	OG0001296	F-box protein	3	10	0	7	4	1	0	4	1	0	0	0.002229	3.5e-05	0.679643
	OG0002491	F-box protein	6	5	9	0	2	0	0	0	1	0	0.003	0.818857	0.005741	0.095631
	OG0001626	RING/U-box superfamily protein, putative	4	3	11	0	2	1	5	0	2	0	0.001	0.465116	2e-05	0.072188
	OG0000775	E3 ubiquitin-protein ligase protein	3	21	3	7	1	3	0	0	0	0	0.001	0	0.000975	0.740247
Transcription factor	OG0000217	MADS-box transcription factor family protein	4	17	11	8	11	6	8	5	3	2	0.024	0.015938	0.685549	0.239316
	OG0000886	Agamous-like MADS-box protein	2	10	5	6	10	2	0	0	0	1	0.002	0.009578	0.556278	0.702599
	OG0002292	MADS-box transcription factor family protein	0	11	12	1	0	0	0	0	0	0	0.003	0.172294	0.099692	0.003969
	OG0007108	MADS-box transcription factor family protein	0	10	3	0	0	0	0	0	0	0	0.01	8e-06	0.756552	0.04829
	OG0011621	MADS-box transcription factor	0	8	1	1	0	0	0	0	0	0	0.045	1.5e-05	0.307264	0.587854
	OG0004461	RWP-RK domain-containing protein	1	1	15	0	0	0	0	0	0	0	0.001	0.307264	0	0.587854
	OG0006292	RWP-RK domain-containing protein	0	1	13	0	0	0	0	0	0	0	0.001	0.307264	0	0.587854
	OG0011575	RWP-RK domain protein	1	9	0	0	0	0	0	0	0	0	0.003	0	0.181012	0.547216
	OG0011626	RWP-RK domain protein	0	1	9	0	0	0	0	0	0	0	0.008	0.623594	0	0.547216
	OG0002355	C2H2-like zinc finger protein	4	11	0	5	0	0	0	2	1	0	0.003	2e-05	0.000339	0.653285
Plant hormone	OG0000036	SAUR-like auxin-responsive protein family	6	44	43	0	41	20	11	9	23	0	0.01	0.001669	0.00274	2.9e-05
	OG0000120	GRAM domain-containing protein/ABA-responsive protein-related	3	27	32	12	1	9	8	4	5	1	0.005	0.226555	0.005281	0.066842
	OG0000939	Two-component response regulator	2	9	4	2	8	1	3	2	2	2	0.003	0.000875	0.792997	0.653285
Cell wall	OG0000071	Beta-galactosidase	18	22	22	13	12	12	13	11	11	9	0.384	NA	NA	NA
	OG0000362	Polygalacturonase	0	16	19	6	3	2	6	3	0	0	0.003	0.269416	0.024266	0.121472
	OG0011558	Pectinesterase	4	5	0	0	1	0	0	0	0	0	0.029	0.000151	0.181012	0.547216
	OG0012713	Carbohydrate esterase plant-like protein	1	7	0	1	0	0	0	0	0	0	0.04	3e-06	0.181012	0.547216
Protease inhibitor	OG0000152	Kunitz trypsin inhibitor	8	27	22	11	9	5	6	2	1	2	0.002	0.00778	0.355672	0.045114
	OG0001924	Sporamin B, Kunitz trypsin inhibitor	4	11	9	1	1	0	0	0	0	0	0.003	0.082034	0.406073	0.043525
	OG0002493	Cysteine protease inhibitor	1	11	10	1	0	0	0	0	0	0	0.007	0.082034	0.149995	0.043525
Cytochrome P450	OG0000615	Cytochrome P450 family 82	9	14	12	7	0	0	0	0	0	0	0.074	NA	NA	NA
	OG0001505	Cytochrome P450 family 72	9	7	2	0	4	0	1	0	0	6	0.003	9.5e-05	0.70345	0.587854
Sieve element occlusion protein	OG0002480	Sieve element occlusion	5	10	1	6	0	0	0	0	0	1	0.018	0.002229	0.000984	0.679643
	OG0003296	Sieve element occlusion	1	4	13	2	0	0	0	0	0	0	0.008	0.516258	9e-06	0.095631
	OG0006265	Sieve element occlusion	2	10	1	1	0	0	0	0	0	0	0.01	0.307264	0.307264	0.587854
Others	OG0000138	GRF zinc finger protein	13	11	27	5	20	15	0	1	4	0	0.002	0.370126	0	0.10825
	OG0000266	Zinc finger CCCH domain-containing protein	11	14	9	8	5	5	7	3	3	2	0.268	NA	NA	NA
	OG0000321	Cysteine-rich venom protein	1	41	18	0	0	0	0	0	0	0	0.01	0	0.912818	3.9e-05
	OG0000454	UDP-glucosyl transferase	6	11	8	7	4	3	4	5	0	0	0.167	NA	NA	NA
	OG0000502	FAD-binding Berberine family protein	10	9	11	3	2	7	3	0	0	1	0.003	0.406073	0.082034	0.161996
	OG0000569	Domain of unknown function (DUF303)	2	11	3	3	8	6	3	2	4	1	0.019	2e-05	0.465116	0.653285
	OG0000664	ATP synthase subunit alpha	4	2	8	3	4	8	1	1	7	2	0.016	0.058074	0.003079	0.653285
	OG0000693	Unknown protein	3	10	24	3	0	0	0	0	0	0	0.002	0.671479	0	0.008322
	OG0000735	Putative heme-binding peroxidase	4	11	6	3	7	7	0	0	1	0	0.023	0.001872	0.837836	0.118475
	OG0000887	Short-chain dehydrogenase/reductase	7	10	5	4	4	1	5	0	0	0	0.006	0.009578	0.556278	0.702599
	OG0001086	ATP synthase subunit beta, chloroplastic	4	1	6	1	2	6	2	0	6	5	0.014	0.307264	0.000603	0.587854
	OG0001092	Sulfotransferase	3	14	6	6	1	1	1	0	1	0	0.053	NA	NA	NA
	OG0001192	Replication protein A 70 kDa DNA-binding subunit	6	3	20	3	0	0	0	0	0	0	0.001	0.023846	0	0.118475
	OG0001211	Ribulose bisphosphate carboxylase large chain	0	1	9	2	1	4	2	1	5	6	0.007	0.023846	4.6e-05	0.622927
	OG0001525	Protein transport SEC13-like protein	2	3	10	3	2	2	1	2	1	2	0.128	NA	NA	NA
	OG0001628	Transposon protein, putative	2	10	12	0	0	4	0	0	0	0	0	0.149995	0.020689	0.043525
	OG0001920	Photosystem II CP47 reaction center protein	4	1	7	0	3	3	2	0	5	1	0.018	0.307264	9.5e-05	0.587854
	OG0002476	Pentatricopeptide repeat superfamily protein, putative	2	12	2	2	1	1	1	0	1	1	0.008	0	0.397975	0.622927
	OG0002735	Kinase superfamily protein	2	14	3	3	0	0	0	0	0	0	0.003	0	0.465116	0.653285
	OG0005778	Actin	7	0	5	0	1	0	0	1	0	0	0.036	0.181012	0.000151	0.547216
	OG0008054	Unknown protein	3	7	0	2	0	0	0	0	0	0	0.045	9.5e-05	0.015118	0.587854
	OG0008057	Cyclin B-like protein	1	0	9	2	0	0	0	0	0	0	0.009	0.015118	2e-06	0.587854
	OG0009476	Cleavage stimulation factor family protein	0	9	2	0	0	0	0	0	0	0	0.02	2e-06	0.70345	0.587854
	OG0011625	Alpha-1,4-glucan-protein synthase	0	8	2	0	0	0	0	0	0	0	0.035	1.5e-05	0.70345	0.587854
Expanded gene families in I. trifida and I. triloba were indentified with an overall family-wide P-value<0.05 and branch-specific Viterbi P-value<0.01. Gene families without significant P-values but having more than 10 genes in I. trifida and/or I. triloba, and at least 50% more genes than any of the other investigated species are also considered as expanded.
