# Supplementary material for: Genome sequences of two diploid wild relatives of cultivated sweetpotato reveal targets for genetic improvement
Source: Nat Commun. 2018 Nov 2;9:4580. doi: 10.1038/s41467-018-06983-8 (PMC6214957; doi:10.1038/s41467-018-06983-8)
Supplement: Supplementary file 7 — Supplementary Data 4 [file 41467_2018_6983_MOESM7_ESM.xlsx]

## Sheet: Sheet1
Supplementary Data 4. Gene ontology enrichment tests for various gene categories (highlighted significant p-values corrected by Bonferroni method).
Gene Ontology Number	Category	Gene Ontology Term	Linea specific expansion genes I. trifida	Linea specific expansion genes I. triloba	Whole genome triplicated genes I. trifida	Whole genome triplicated genes I. triloba	Core genes I. trifida	Core genes I. triloba
GO:0005623	C	cell	1	1	7.85699e-07	0.000103805	0.00789104	0.00171111
GO:0005618	C	cell wall	3.37055e-13	2.59844e-20	0.467679	0.424582	0.52325	0.000624048
GO:0005575	C	cellular_component	0.000182622	0.000341862	0.0211334	0.00938975	3.90727e-08	5.58897e-09
GO:0005737	C	cytoplasm	0.936173	0.99751	1.68629e-09	2.15914e-08	4.57483e-50	5.61263e-54
GO:0005856	C	cytoskeleton	1	0.975867	0.0683463	0.246159	0.000169222	7.49587e-07
GO:0005829	C	cytosol	1	1	6.19735e-11	7.7204e-16	6.79198e-56	1.68659e-66
GO:0005783	C	endoplasmic reticulum	1	1	0.156584	0.0117154	4.14909e-10	3.43538e-16
GO:0005768	C	endosome	1	0.999999	3.93751e-15	1.00142e-11	3.78557e-14	4.54901e-20
GO:0005576	C	extracellular region	2.00724e-13	7.99103e-08	0.978398	0.922241	0.75871	0.00827331
GO:0005615	C	extracellular space	1	1	0.88908	0.890312	0.987921	0.914075
GO:0005794	C	Golgi apparatus	0.996769	0.999892	4.80729e-21	5.00819e-20	2.78641e-37	2.13888e-50
GO:0005622	C	intracellular	1	0.999469	0.00471218	0.0472014	4.37777e-20	1.67103e-16
GO:0005764	C	lysosome	1	1	1	1	0.994406	0.998194
GO:0016020	C	membrane	1	1	1.29599e-12	5.29884e-13	1.14844e-51	6.47589e-57
GO:0005739	C	mitochondrion	0.996372	0.905039	0.986467	0.999919	3.0699e-42	2.71772e-38
GO:0005635	C	nuclear envelope	0.507809	0.000790028	0.159259	0.139978	0.00475671	7.45895e-05
GO:0005730	C	nucleolus	0.999868	0.732011	0.0925996	0.00567806	4.66665e-12	6.27097e-14
GO:0005654	C	nucleoplasm	1	1	0.965368	0.802039	1.31661e-05	0.000867789
GO:0005634	C	nucleus	0.0132659	0.92994	8.46059e-55	2.28119e-82	1.15432e-24	9.22809e-36
GO:0005777	C	peroxisome	0.999737	1	0.282743	0.307506	1.1011e-05	0.000112066
GO:0005886	C	plasma membrane	0.0465154	0.0328609	1.12969e-27	3.20601e-29	2.08573e-34	2.47071e-36
GO:0009536	C	plastid	1	1	0.992998	0.999865	1.49112e-103	4.29947e-103
GO:0005840	C	ribosome	0.997238	0.953603	1.6162e-05	2.06646e-05	2.6639e-22	1.52258e-18
GO:0009579	C	thylakoid	0.999998	0.0455629	0.984283	0.999966	4.72953e-18	2.93233e-15
GO:0005773	C	vacuole	1	1	7.10188e-06	9.47324e-11	6.94929e-25	3.19391e-28
GO:0005488	F	binding	1	0.953911	2.28658e-22	1.21426e-19	6.516e-06	6.04243e-05
GO:0030246	F	carbohydrate binding	0.00239006	0.724294	0.618011	0.380313	0.797187	0.991229
GO:0003824	F	catalytic activity	0.999982	1	0.963605	0.998317	1.2778e-30	5.74743e-34
GO:0003682	F	chromatin binding	1	1	0.431029	0.628623	0.0106511	0.21644
GO:0003677	F	DNA binding	0.955662	0.999696	5.96389e-25	7.07071e-46	0.0119943	0.000228651
GO:0030234	F	enzyme regulator activity	2.19563e-10	1.60298e-12	0.699427	0.849366	1	1
GO:0016787	F	hydrolase activity	0.967985	0.999217	0.579821	0.855676	2.1547e-22	3.38666e-28
GO:0016301	F	kinase activity	0.00555535	0.0146656	0.000469477	0.00900479	8.78102e-05	6.0771e-06
GO:0008289	F	lipid binding	1	1	0.0154655	0.014154	0.589088	0.262183
GO:0003674	F	molecular_function	0.0248077	0.0794521	0.00040726	1.97044e-06	1.68488e-14	2.53466e-14
GO:0003774	F	motor activity	1	1	0.00907002	0.174	0.539151	0.631151
GO:0004518	F	nuclease activity	1	1	0.944091	0.575201	0.0228404	0.00271682
GO:0003676	F	nucleic acid binding	0.927477	0.99508	0.0015759	3.02658e-05	0.000813297	0.00201232
GO:0000166	F	nucleotide binding	0.999999	0.664694	0.0818799	0.698598	6.36773e-17	3.16533e-16
GO:0019825	F	oxygen binding	0.0157679	0.275249	1	1	0.999997	0.999961
GO:0005515	F	protein binding	0.990622	0.999996	1.4452e-25	1.0918e-30	3.01055e-13	2.15885e-22
GO:0004872	F	receptor activity	0.926189	0.985975	0.415691	0.127272	0.0342523	0.187434
GO:0005102	F	receptor binding	0.852911	0.857987	0.0368529	0.00946664	0.522728	0.717821
GO:0003723	F	RNA binding	1	1	0.00344379	0.0133723	2.57566e-11	1.99357e-13
GO:0004871	F	signal transducer activity	0.200101	0.899589	0.15584	0.185561	0.00746699	0.189952
GO:0005198	F	structural molecule activity	1	0.999694	2.27448e-05	6.31398e-07	1.52129e-22	1.47643e-25
GO:0003700	F	transcription factor activity, sequence-specific DNA binding	0.0710258	0.207471	1.11263e-56	1.27498e-80	0.998052	0.994017
GO:0016740	F	transferase activity	0.995896	1	0.2656	0.236376	1.85254e-24	1.33526e-33
GO:0008135	F	translation factor activity, RNA binding	1	1	0.510435	0.0431873	2.17005e-07	1.39282e-12
GO:0045182	F	translation regulator activity	1	1	0.000742403	0.0348672	0.820666	0.950633
GO:0005215	F	transporter activity	1	1	7.49794e-05	0.00040499	8.5481e-18	3.6342e-19
GO:0009838	P	abscission	1	1	0.448007	0.410959	0.0684547	0.178605
GO:0009653	P	anatomical structure morphogenesis	1	1	1.96612e-14	1.29079e-13	1.18848e-21	3.13471e-28
GO:0007610	P	behavior	1	1	0.0520685	0.0629323	0.416691	0.42378
GO:0008150	P	biological_process	1	1	8.82157e-13	1.15414e-17	1.10424e-42	6.98871e-49
GO:0009058	P	biosynthetic process	1	1	7.00036e-30	3.86175e-32	1.32038e-99	5.88605e-84
GO:0005975	P	carbohydrate metabolic process	1	1	2.37392e-15	1.23275e-12	1.99559e-44	4.0665e-42
GO:0009056	P	catabolic process	0.999999	0.999997	3.00693e-10	1.51059e-08	1.91345e-42	4.27308e-45
GO:0007154	P	cell communication	0.999998	0.999984	0.0216943	0.366648	0.223691	0.206217
GO:0007049	P	cell cycle	1	0.999999	0.659038	0.441044	1.82185e-15	1.87991e-14
GO:0008219	P	cell death	1.73728e-14	1.17176e-12	0.124799	0.310134	0.0327119	0.567863
GO:0030154	P	cell differentiation	0.82594	0.832821	4.15532e-05	2.58659e-09	4.98313e-12	3.41229e-16
GO:0016049	P	cell growth	1	0.975894	6.46371e-12	3.07078e-15	4.80456e-11	2.19005e-17
GO:0007267	P	cell-cell signaling	1	1	0.672843	0.72836	0.00187186	0.0834919
GO:0016043	P	cellular component organization	1	1	3.95117e-07	0.000185175	7.21703e-78	2.29869e-81
GO:0019725	P	cellular homeostasis	0.999923	0.998875	0.000554528	0.00972734	1.784e-08	5.47493e-07
GO:0009987	P	cellular process	1	1	1.53391e-14	2.11947e-12	8.41289e-116	8.31405e-111
GO:0006464	P	cellular protein modification process	1	0.996572	0.000667034	0.0012307	3.53143e-33	6.49586e-30
GO:0006259	P	DNA metabolic process	1	0.878323	0.999704	0.997637	6.73771e-12	6.62238e-10
GO:0009790	P	embryo development	0.999645	0.999967	0.992966	0.999264	2.2461e-12	3.13731e-14
GO:0009908	P	flower development	0.999967	0.999942	4.30855e-11	9.54508e-07	5.21766e-22	1.39135e-20
GO:0009835	P	fruit ripening	1	1	0.17555	0.226145	0.501675	0.906265
GO:0006091	P	generation of precursor metabolites and energy	1	0.319352	0.00183618	0.536997	6.60559e-21	2.46614e-12
GO:0040007	P	growth	0.997865	0.996451	1.06551e-11	4.93484e-11	3.56815e-06	3.00281e-07
GO:0006629	P	lipid metabolic process	1	1	0.101454	0.471354	1.23033e-36	1.43909e-37
GO:0008152	P	metabolic process	1	1	0.00174695	0.0141359	9.984e-25	9.88896e-19
GO:0007275	P	multicellular organism development	0.999895	0.999999	1.63384e-23	5.72706e-21	1.44428e-21	6.84542e-25
GO:0006139	P	nucleobase-containing compound metabolic process	1	0.999977	9.6657e-20	1.18026e-20	6.6489e-56	3.22944e-46
GO:0015979	P	photosynthesis	0.999692	0.00132514	0.82606	0.999964	6.04261e-21	1.50342e-10
GO:0009875	P	pollen-pistil interaction	1	1	0.413671	0.369034	0.072336	0.116895
GO:0009856	P	pollination	1	0.991679	0.00274925	6.1823e-05	0.00540855	0.000428676
GO:0009791	P	post-embryonic development	0.995767	0.9978	0.000179129	0.000576435	1.8028e-37	2.68504e-40
GO:0019538	P	protein metabolic process	0.999994	0.999943	0.00895049	0.0140813	4.51644e-11	3.06961e-15
GO:0040029	P	regulation of gene expression, epigenetic	0.981973	0.999985	0.75517	0.82485	1.99935e-09	1.74013e-07
GO:0000003	P	reproduction	0.870256	0.998709	0.21067	0.186447	8.57055e-30	2.5735e-34
GO:0009628	P	response to abiotic stimulus	0.676524	0.117162	6.45421e-16	6.66168e-20	1.14982e-32	2.23268e-41
GO:0009607	P	response to biotic stimulus	2.67156e-05	8.18932e-11	0.00614807	0.00275836	7.74373e-06	0.000311977
GO:0009719	P	response to endogenous stimulus	0.994473	0.991058	7.97892e-29	4.9911e-34	5.52074e-15	3.02682e-11
GO:0009605	P	response to external stimulus	3.77474e-09	5.14417e-13	5.33301e-05	6.40236e-07	5.28255e-05	9.24372e-05
GO:0009991	P	response to extracellular stimulus	0.999956	0.999947	0.129438	0.730953	0.269678	0.165838
GO:0006950	P	response to stress	2.3303e-43	7.92034e-70	0.00166262	0.000870532	3.34377e-08	4.30455e-07
GO:0019748	P	secondary metabolic process	0.999923	0.999783	0.0367809	0.0524596	3.31248e-13	2.79918e-11
GO:0007165	P	signal transduction	0.861346	0.740277	3.55902e-17	5.99943e-17	4.92551e-07	4.0518e-07
GO:0006412	P	translation	0.999922	1	0.023254	0.00175839	8.29738e-28	2.51147e-30
GO:0006810	P	transport	1	0.999998	5.30025e-11	1.46026e-10	4.91945e-31	1.97275e-37
GO:0009606	P	tropism	1	1	0.0156814	0.00082212	0.00160036	2.43539e-07
