# Supplementary material for: Genome sequences of two diploid wild relatives of cultivated sweetpotato reveal targets for genetic improvement
Source: Nat Commun. 2018 Nov 2;9:4580. doi: 10.1038/s41467-018-06983-8 (PMC6214957; doi:10.1038/s41467-018-06983-8)
Supplement: Supplementary file 8 — Supplementary Data 5 [file 41467_2018_6983_MOESM8_ESM.xlsx]

## Sheet: Sheet1
Supplementary Data 5. Expression levels of sporamin genes during storage root development
Gene ID	Orthologous group		Total root		Fibrous root			Storage root			Adjusted p-value FR vs. SR
		Annotation	10 DAT	20 DAT	30 DAT	40 DAT	50 DAT	30 DAT	40 DAT	50 DAT	30 DAT	40 DAT	50 DAT
itf00g15120.t1	OG0001924	kunitz trypsin inhibitor	0	0	0	0	0	0	0	0	NA	NA	NA
itf00g15130.t1	OG0001924	Sporamin B	0.03	0.01	0.02	0.01	0	0.02	0	0.04	1	1	0.903339
itf00g15170.t1	OG0001924	Kunitz family trypsin and protease inhibitor protein	0.02	0	0	0	0.03	0.01	0	0	1	NA	0.984706
itf01g01660.t1	OG0001924	Sporamin A	0	0	0	0	0	0	0	0	NA	NA	NA
itf01g01680.t1	OG0001924	kunitz trypsin inhibitor	0.1	0.03	0	0	0.03	0.07	0.41	0.85	0.982541	0.268798	0.0119083
itf01g01700.t1	OG0001924	Sporamin B	0	0	0	0	0	0	0	0	NA	NA	NA
itf01g01710.t1	OG0001924	Sporamin B	0	0	0	0	0	0	0	0	NA	NA	NA
itf01g01840.t1	OG0001924	kunitz trypsin inhibitor	3.51	7.41	0.5	0.22	0.35	4.07	1.67	9.55	0.0227572	0.105726	3.44e-12
itf01g01850.t1	OG0001924	kunitz trypsin inhibitor	2.02	3.62	0.28	0.27	0.35	3.39	4.3	10.52	0.0119814	2.48e-08	2.7e-24
itf01g01870.t1	OG0001924	Kunitz family trypsin and protease inhibitor protein	1388.84	437.25	303.45	240.39	668.01	5890	10785.9	29933.6	5.3e-07	1.07e-15	4.25e-22
itf10g10920.t1	OG0001924	Trypsin and protease inhibitor domain containing protein	1724.28	868.24	457.68	151.57	369.35	6190.97	10075.6	27437.9	6.87e-37	3.25e-11	1.49e-21
itf00g04790.t1	OG0000152	Kunitz family trypsin and protease inhibitor protein	0	0.05	0.03	0	0.03	0.03	0.03	0	1	0.97482	1
itf00g13350.t1	OG0000152	Kunitz family trypsin and protease inhibitor protein	0.58	0.2	0.21	0.31	1.1	0.05	0	0.09	0.752962	0.35413	0.206547
itf00g13360.t1	OG0000152	Kunitz family trypsin and protease inhibitor protein	0.15	0.09	0.23	0.02	0.44	0	0	0.13	0.444999	1	0.518381
itf00g13410.t1	OG0000152	Kunitz family trypsin and protease inhibitor protein	0.97	0.6	0.93	0.34	2.34	0.06	3.83	7.06	0.0216239	0.0885539	0.272356
itf00g13440.t1	OG0000152	Kunitz family trypsin and protease inhibitor protein	1.2	1.44	1.21	0.71	3.84	0.06	4.01	2.98	0.00480164	0.270944	1
itf00g35050.t1	OG0000152	Kunitz family trypsin and protease inhibitor protein	1.69	1.23	2.66	0.78	1.57	1.05	0.61	1.05	0.223079	1	0.625471
itf00g60780.t1	OG0000152	Kunitz family trypsin and protease inhibitor protein	0.12	0.21	0.06	1.15	2.51	0.51	8.28	0.85	0.484467	0.0739324	0.643114
itf02g02110.t1	OG0000152	Kunitz family trypsin and protease inhibitor protein	106.33	120.09	102.11	99.72	96.46	132.14	40.79	20.47	0.42772	0.117889	2.75e-11
itf02g05120.t1	OG0000152	Kunitz family trypsin and protease inhibitor protein	193.03	222.07	188.57	175.22	169.68	254.42	66.24	35.14	0.410966	0.0622058	5.78e-11
itf02g05130.t1	OG0000152	Kunitz family trypsin and protease inhibitor protein	0.02	0.04	0.03	0.12	0.08	0.04	0	0.03	1	0.908051	0.946969
itf02g05140.t1	OG0000152	Kunitz family trypsin and protease inhibitor protein	0	0	0	0	0	0	0	0	NA	NA	NA
itf02g05150.t1	OG0000152	Kunitz family trypsin and protease inhibitor protein	0.06	0.07	0.08	0.78	0.1	0	0	0	0.893548	0.0128146	0.830408
itf11g16220.t1	OG0000152	Kunitz family trypsin and protease inhibitor protein	2.76	2.26	4.36	4.04	5.94	1.83	1.61	0.64	0.0242927	0.0361585	3.26e-08
itf11g16790.t1	OG0000152	Kunitz family trypsin and protease inhibitor protein	0.61	0.24	0.19	0.23	0.79	0.04	0	0.08	0.752962	0.461504	0.127868
itf11g16810.t1	OG0000152	Kunitz family trypsin and protease inhibitor protein	0	0	0	0.02	0	0	0	0.08	NA	1	0.749072
itf11g16820.t1	OG0000152	Kunitz family trypsin and protease inhibitor protein	0.1	0.1	0.18	0.02	0.33	0	0	0.05	0.619694	1	0.425137
itf11g16830.t1	OG0000152	Kunitz family trypsin and protease inhibitor protein	0.12	0.23	0.06	0.26	0.54	0.04	0.12	0.04	1	0.844398	0.0481045
itf11g16880.t1	OG0000152	Kunitz family trypsin and protease inhibitor protein	0.07	0	0	0.12	0.05	0	0.13	0.07	NA	1	0.994282
itf11g17020.t1	OG0000152	Kunitz family trypsin and protease inhibitor protein	0.94	0.99	0.62	0.54	2.63	0	2.01	2.17	0.0145296	0.306203	1
itf11g17040.t1	OG0000152	Kunitz family trypsin and protease inhibitor protein	0.41	0.43	0.57	0.11	0.75	0	1.53	2.63	0.0191419	0.0141313	0.222273
itf11g17080.t1	OG0000152	Kunitz family trypsin and protease inhibitor protein	0.66	0.25	0.48	0.15	0.34	0.05	0.97	1.45	0.462024	0.352342	0.271331
itf11g18340.t1	OG0000152	Kunitz family trypsin and protease inhibitor protein	0.02	0.04	0.09	0	0.05	0	0.15	0.11	0.880028	0.576856	0.911121
itf13g05050.t1	OG0000152	Kunitz family trypsin and protease inhibitor protein	0	0	0.04	0	0	0	0.03	0.03	1	0.97482	1
itf13g05070.t1	OG0000152	Kunitz family trypsin and protease inhibitor protein	0.17	0.1	0.31	0.04	0.5	0	0.03	0.2	0.358608	1	0.640023
itf13g05080.t1	OG0000152	Kunitz family trypsin and protease inhibitor protein	0.02	0	0	0.08	0	0	0	0	NA	1	NA
itf13g05100.t1	OG0000152	Kunitz family trypsin and protease inhibitor protein	0.44	0.14	0.17	0.22	0.98	0.03	0.02	0.06	0.664453	0.587472	0.0876397
itf13g05110.t1	OG0000152	Kunitz family trypsin and protease inhibitor protein	0.19	0.1	0.12	0.02	0.3	0	0	0.05	0.771533	1	0.485294
Expression levels of genes are shown in FPKM.
