# Supplementary material for: Genome sequences of two diploid wild relatives of cultivated sweetpotato reveal targets for genetic improvement
Source: Nat Commun. 2018 Nov 2;9:4580. doi: 10.1038/s41467-018-06983-8 (PMC6214957; doi:10.1038/s41467-018-06983-8)
Supplement: Supplementary file 9 — Supplementary Data 6 [file 41467_2018_6983_MOESM9_ESM.xlsx]

## Sheet: Sheet1
Supplementary Data 6. Accessions of the Mwanga Diversity Panel
Accession	Name of genotype	Country of origin	Ancestral data	Other identification	Flesh Color	Remarks	No. raw read pairs	Total (Gb)
Parents from Population Uganda A (small crossing block)
CIP443750	Ejumula	Uganda	Farmer variety of unknown parentage	TC--/SP/UG 417, A1	Orange	Described in Mwanga et al1 and David et al2	31989207	16.0586
CIP191133.1	NASPOT 1	Uganda	Selection from bulked seed from a 1991 polycross block with 24 parents	TC--/SP/UG 440; NIS/91/52, A2	Cream	Described in Mwanga et al3	35848455	17.9959
CIP443752	Dimbuka-Bukulula	Uganda	Farmer variety of unknown parentage	Farmer variety described in breeding reports, A3	Cream	Described in Mwanga et al4	42898641	21.5351
NASPOT5/58	NASPOT 5/58	Uganda	Selection from bulked seed from a 1991 polycross block with 24 parents	Breeding line (progeny of NASPOT 5), not released, A4	Orange	NASPOT 5 is described in Mwanga et al3	36155754	18.1502
CIP100200.1	NASPOT 7	Uganda	Progeny of Kakamega (SPK004) from seed produced in a 2000 polycross block with 24 parents	NIS/2002/SPK004/1, A5	Orange	Described in Mwanga et al4	27877721	13.9946
CIP441768	Kakamega (SPK004)	Kenya	Farmer variety of unknown parentage	SPK004, A6	Orange	Described in Mwanga et al1	53421939	26.8178
CIP100200.4	Kabode (NASPOT 10 O)	Uganda	Progeny of Kakamega (SPK004) from seed produced in a 2000 polycross block with 24 parents	TC08/SP/UG 055; NIS/2002/SPK004/6/; NASPOT 10 O, A7	Orange	Described in Mwanga et al4	57624786	28.9276
NK259L	NK259L	Uganda	Breeding line (progeny) from New Kawogo selected at same time as NASPOT 11 (also from same parent)	Breeding line selected during participatory plant breeding but not released, A8	White	NASPOT 11 is described in Mwanga et al5	55433003	27.8274
Parents from Population Uganda B (big crossing block)
CIP440001	Resisto	USA	Obtained from CIP/Kenya, KEPHIS	Used in crossing block as parental source of beta-carotene, B1	Orange	Described in Tumwegamire et al6 and Tumwegamire et al7	47836292	24.0138
Magabali	Magabali	Uganda	Farmer variety of unknown parentage	Farmer variety described in survey and germplasm characterization reports, B2	Cream	Described in Bashaasha et al8 and Yada et al9	44594517	22.3864
CIP191133.5	NASPOT 5	Uganda	Selection from bulked seed from a 1991 polycross block with 24 parents	TC--/SP/UG 446; NIS/91/316, B3	Orange	Described in Mwanga et al3	38154370	19.1535
CIP440167	Wagabolige	Uganda	Farmer variety of unknown parentage	TC08/SP/PE 152; TC--/SP/UG 355;TC08/SP/UG 108;TC08/SP/UG 188, B4	Cream	Described in Mwanga et al10	34690750	17.4148
Mugande	Mugande	Uganda	Farmer variety of unknown parentage	Farmer variety described in survey and germplasm characterization reports, B5	White	Described in Bashaasha et al8	34350607	17.244
CIP100201	NASPOT 11 (Tomulabula)	Uganda	Progeny of New Kawogo from seed produced in a 2000 polycross block with 24 parents	TC08/SP/UG 027; NIS/2003/NKA1081L; NASPOT 11, B6	Cream	Described in Mwanga et al5	33626840	16.8807
CIP441745	New Kawogo	Uganda	Farmer variety of unknown parentage	Farmer variety described in survey and germplasm characterization reports, B7	Cream	Described in Mwanga et al10	37244925	18.697
CIP420020	Huarmeyano	CIP/Peru	Breeding landrace from Peru	Farmer variety from Peru used in crossing block in Uganda; source for SPFMV resistance, B8	Orange	Described in Mwanga et al11 and Karyeija et al12	35488335	17.8151
References
1. Mwanga R. O. M. et al. Release of two orange-fleshed sweetpotato cultivars, ‘SPK004’ (‘Kakamega’) and ‘Ejumula’ in Uganda. HortScience 42, 1728–1730 (2007).
2. David, M. C. et al. Gene pool subdivision of East African sweetpotato parental material. Crop Sci. doi: 10.2135/cropsci2017.11.0695 (2018).
3. Mwanga R. O. M. et al. Release of six sweetpotato cultivars (‘NASPOT 1 to NASPOT 6’) in Uganda. HortScience 38, 475–476 (2003).
4. Mwanga R. O. M. et al. ‘NASPOT 7’, ‘NASPOT 8’, ‘NASPOT 9 O’, ‘NASPOT 10 O’, and ‘Dimbuka-Bukulula’ Sweetpotato. HortScience 44, 828–832 (2009).
5. Mwanga R. O. M. et al. ‘NAPOT 11’, a sweetpotato cultivar bred by a participatory plant-breeding approach in Uganda. HortScience 46, 317–321 (2011).
6. Tumwegamire, S. et al. Orange-fleshed sweetpotato for Africa Catalogue 2014 (Second Edition). International Potato Center (CIP), Lima, Peru (2014).
7. Tumwegamire, S. et al. 2011. Genetic diversity in White- and orange-fleshed sweetpotato farmer varieties from East Africa evaluated by simple sequence repeat markers. Crop Sci. 51, 1132–1142 (2011).
8. Bashaasha, B., Mwanga, R. O. M., p'Obwoya, C. O. & Ewell, P. T. Sweetpotato in the farming and food systems of Uganda: a farm survey report. National Agricultural Research Organisation (NARO)/ International Potato Center (CIP), Nairobi (1995).
9. Yada, B., Tukamuhabwa, P., Villrdon, A., Alajo, A. & Mwanga, R.O.M. An online database of sweetpotato germplasm collection in Uganda. HortSscience 45, 153 (2010).
10. Mwanga, R. O. M. et al. Release of five sweetpotato cultivars in Uganda. HortScience 36, 385–386 (2001)
11. Mwanga, R. O. M. et al. ‘NASPOT 12 O’ and ‘NASPOT 13 O’ Sweetpotato. HortScience 51, 291–295 (2016).
12. Karyeija, R. F., Kreuze, J.F., Gibson, R.W. & Valkonen, J. P. T. Two serotypes of Sweetpotato feathery mottle virus in Uganda and their interaction with resistant sweetpotato cultivars. Phytopathology 90, 1250–1255 (2000).
