# Supplementary material for: Genome sequences of two diploid wild relatives of cultivated sweetpotato reveal targets for genetic improvement
Source: Nat Commun. 2018 Nov 2;9:4580. doi: 10.1038/s41467-018-06983-8 (PMC6214957; doi:10.1038/s41467-018-06983-8)
Supplement: Supplementary file 10 — Supplementary Data 7 [file 41467_2018_6983_MOESM10_ESM.xlsx]

## Sheet: Sheet1
Supplementary Data 7. Carotenoid-associated Arabidopsis genes and homologs in I. trifida and I.triloba as identified by BLASTP. Only the most significant isoform for each gene shown. Cut-offs of 70% coverage and 1e-40 e-value.
			I. trifida		I. triloba
Arabidopsis Locus ID	Carotenoid biosynthesis or degradation enzyme	Abbreviation	Hits	E-value	Hits	E-value
AT2G21530.1	zeaxanthin epoxidase, antheraxanthin epoxidase	ZEP	itf07g01140.t1	4e-56	itb07g01150.t1	5e-55
AT2G21860.1	violaxanthin de-epoxidase	VDE	itf03g11440.t1	0	itb03g11570.t1	0
AT2G44990.1	beta-carotene 9,10-cleavage dioxygenase	CCD7	itf11g01300.t1	0	itb11g01280.t1	0
AT4G19170.1	zeaxanthin 7,8-dioxygenase	CCD4	itf08g02600.t1	0	itb08g02690.t1	0
			itf01g21160.t1	3e-123	itb01g20510.t1	2e-123
			itf11g03200.t1	7e-122	itb11g03190.t1	4e-120
			itf02g14120.t1	6e-118	itb02g09540.t1	4e-118
			itf10g18110.t1	4e-110	itb04g10030.t1	3e-113
			itf01g07180.t1	5e-110	itb10g18410.t1	8e-110
			itf09g16440.t1	1e-101	itb01g19340.t1	1e-108
			itf04g04780.t1	7e-83	itb04g04960.t1	1e-83
					itb09g17450.t1	3e-83
					itb09g17440.t1	2e-82
					itb15g22100.t1	3e-48
					itb08g17220.t1	1e-42
AT4G14210.1	15-cis-phytoene desaturase, 15,9'-di-cis-phytofluene desaturase	PDS	itf11g08190.t2	0	itb11g08600.t1	0
			itf15g10910.t1	9e-69	itb15g11330.t1	4e-69
AT4G25700.1	beta-ring hydroxylase	beta-OHase 1	itf05g19150.t1	8e-145	itb05g19790.t1	1e-146
AT4G15110.1	-	CYP97B3	itf11g18870.t1	0	itb11g21080.t1	0
			itf11g06620.t3	1e-142	itb11g06860.t4	1e-142
			itf15g00620.t3	3e-135	itb15g00660.t1	4e-135
AT4G32810.1	beta-apo-10'-carotenal cleavage dioxygenase	CCD8	itf15g21400.t1	0	itb15g22000.t1	0
AT1G57770.1	prolycopene isomerase	CRTISO	itf09g04320.t1	0	itb09g04690.t2	0
			itf15g02220.t1	2e-55	itb15g02360.t1	2e-56
AT1G08550.1	violaxanthin deepoxidase, antheraxanthin deepoxidase	VDE	itf11g06690.t1	0	itb11g06950.t1	0
AT1G31800.1	beta-ring hydroxylase	CYP97A3 (LUT5)	itf11g06620.t1	0	itb11g06860.t1	0
			itf15g00620.t3	4e-165	itb15g00660.t1	8e-165
			itf11g18870.t1	3e-148	itb11g21080.t1	2e-148
					itb09g24250.t1	6e-44
					itb03g18220.t1	3e-43
					itb09g24310.t1	1e-42
					itb09g24320.t1	2e-42
					itb05g15630.t1	5e-41
					itb01g34440.t1	5e-41
AT1G06820.1	prolycopene isomerase	CRTISO	itf15g02220.t1	0	itb15g02360.t1	0
			itf09g04320.t1	1e-64	itb09g04690.t2	7e-64
AT1G10830.1	zeta-carotene isomerase	Z-ISO	itf04g12320.t1	4e-178	itb04g12860.t1	2e-176
AT3G63520.1	carotenoid cleavage dioxygenase (CCD1)	CCD1	itf09g16440.t1	0	itb04g04960.t1	0
			itf04g04780.t1	0	itb09g17440.t1	0
					itb09g17450.t1	0
					itb08g02690.t1	1e-119
					itb04g10030.t1	3e-113
					itb11g03190.t1	2e-111
					itb02g09540.t1	3e-110
					itb01g19340.t1	3e-108
					itb01g20510.t1	1e-106
					itb10g18410.t1	4e-106
					itb15g22100.t1	1e-65
					itb08g17220.t1	5e-59
AT3G04870.1	9,9'-di-cis-zeta-carotene desaturase, 7,9,9'-cis-neurosporene desaturase	ZDS	itf15g10910.t1	0	itb15g11330.t1	0
			itf11g08190.t2	1e-70	itb11g08600.t1	2e-70
AT3G53130.1	epsilon-ring hydroxylase	CYP97C1 (LUT1)	itf15g00620.t3	0	itb15g00660.t1	0
					itb11g06860.t4	4e-165
					itb11g21080.t1	3e-139
AT3G09580.1	15-cis-phytoene desaturase	PDS	itf03g06560.t1	0	itb03g06590.t1	0
AT3G10230.1	lycopene beta cyclase	LCYB	itf01g24560.t1	0	itb01g22760.t1	0
			itf04g32080.t1	0	itb01g24310.t1	0
			itf12g20540.t1	6e-92	itb04g31660.t1	0
					itb12g20880.t1	3e-91
AT3G47860.1	zeaxanthin epoxidase, antheraxanthin epoxidase	ZEP	itf06g16600.t1	9e-152	itb06g15030.t1	6e-152
AT5G58070.1	zeaxanthin epoxidase, antheraxanthin epoxidase	ZEP	itf03g22190.t1	5e-108	itb03g22770.t1	4e-107
AT5G67030.1	zeaxanthin epoxidase, antheraxanthin epoxidase	ZEP	itf05g17810.t1	0	itb05g18370.t1	0
AT5G17230.3	prephytoene synthase, phytoene synthase	PSY	itf03g05110.t1	0	itb03g05110.t1	0
			itf12g01830.t1	0	itb12g01910.t1	0
			itf14g07540.t1	3e-146	itb14g11400.t1	4e-151
AT5G57030.1	lycopene epsilon cyclase	LCYE (LUT2)	itf12g20540.t1	0	itb12g20880.t1	0
			itf01g24560.t1	3e-86	itb01g22760.t1	9e-87
			itf04g32080.t1	1e-81	itb01g24310.t1	9e-87
					itb04g31660.t1	3e-83
AT5G52570.1	beta-ring hydroxlase	beta-OHase 2	itf05g19150.t1	2e-145	itb05g19790.t1	4e-147
