# Supplementary material for: Genome sequences of two diploid wild relatives of cultivated sweetpotato reveal targets for genetic improvement
Source: Nat Commun. 2018 Nov 2;9:4580. doi: 10.1038/s41467-018-06983-8 (PMC6214957; doi:10.1038/s41467-018-06983-8)
Supplement: Supplementary file 11 — Supplementary Data 8 [file 41467_2018_6983_MOESM11_ESM.xlsx]

## Sheet: Sheet1
Supplementary Data 8. Accession information for individuals included in phylogenetic analyses in this study.
Species	Accession	Locality	Accession source	Genome size (pg/2C)	Inferred ploidy	Raw Reads	Filtered reads	No. genes	Exon length	Intron length	Exon Coverage	Intron Coverage	Mean Gene Length
I. batatas	PI 566613	cultivar Beauregard	USDA GRIN	2.63	6x	22707798	22707643	130	196	366.7	757.8	331.6	565.9
I. batatas	PI 531122	cultivar Jewel	USDA GRIN	2.56	6x	2655244	2655233	156	267.2	431	94.5	45.4	701.5
I. batatas	PI 153655	cultivar Tinian	USDA GRIN	2.69	6x	371044	370959	256	534.8	590.3	19.1	7.6	1704.3
I. batatas	PI 561261	Loja, Ecuador	USDA GRIN	1.7	4x	14369786	14369681	198	379.7	595.8	958.3	250	975.5
I. batatas	PI 518474	Veracruz, MX	USDA GRIN	1.83	4x	17537158	17537046	179	316.7	568.7	771.5	318.7	885.4
I. cordatotriloba	REM345	Florida, USA	J. S. Miller	0.92	2x	1033236	1033029	334	568.8	372.1	107.3	26	1648.4
I. lacunosa	REM844	Louisiana, USA	Frank Chalona	0.9	2x	1043820	1043623	231	298.6	260.5	57.1	16.7	951.8
I. setosa	LAE74	cultivated	B&T World Seeds	1.52	2x	464938	464863	367	793.2	1034.8	22.1	9.6	2795.5
I. splendor-sylvae	REM763	Costa Rica	R. Miller (CR08-17)	1.06	2x	275692	275633	336	745.3	830.9	13.8	6.7	2380.7
I. tenuissima (a)	PI 553012	Florida, USA	USDA GRIN		2x	1373040	1372810	375	728.3	677.6	104.3	25.6	2353.6
I. tenuissima (b)	PI 553012	Florida, USA	USDA GRIN		2x	1914722	1914385	376	745.1	745.5	172.9	40.3	2482.9
I. trifida	REM774	Costa Rica	R. E. Miller (CR08-43)	0.94	2x	2415222	2414773	238	489.7	506.1	175.7	44.2	1495.9
I. triloba	PI 634796	Puerto Rico	USDA GRIN	0.97	2x	1414288	1413976	326	516.9	445.1	132.1	30.6	1791.4
I. triloba	PI 536038	Veracruz, MX	USDA GRIN	0.87	2x	441156	441076	352	828.3	1113.3	27.5	11.5	2926.8
I. unknown	PI 552786	Bolivia	USDA GRIN	1.05	2x	3227800	3227181	180	415.5	511.1	184.4	53.6	1321.7
I. unknown	PI 561558	Tamaulipas, MX	USDA GRIN	0.91	2x	1789556	1789231	382	729.1	719.8	147.9	35.8	2455.8
I. batatas	Ejumula	Uganda	MDP		6x
I. batatas	NASPOT 7	Uganda	MDP		6x
I. batatas	Magabali	Uganda	MDP		6x
I. batatas	Wagabolige	Uganda	MDP		6x
I. batatas	Mugande	Uganda	MDP		6x
I. batatas	New Kawogo	Uganda	MDP		6x
I. batatas	Taizhong6	China	Yang et al (2017) Nature Plants		6x
